# Supplementary material for: Rational Design of Double Hole Transfer Layers for Efficient CdTe Nanocrystal Solar Cells
Source: Nanomaterials (Basel). 2026 Feb 12;16(4):239. doi: 10.3390/nano16040239 (PMC12942899; doi:10.3390/nano16040239)
Supplement: Supplementary file 1 [file nanomaterials-16-00239-s001.zip]

Archive with 1 entries (1 files):
- nanomaterials-4134527-supplementary.pdf
